# Supplementary material for: Page Turning Using Assistive Robot with Low-Degree-of-Freedom Hand
Source: Sensors (Basel). 2024 Sep 24;24(19):6162. doi: 10.3390/s24196162 (PMC11478701; doi:10.3390/s24196162)
Supplement: Supplementary file 1 [file sensors-24-06162-s001.zip]

Archive with 1 entries (1 files):
- sensors-3118553-supplementary.mp4
